# Supplementary material for: The OSMR Gene Is Involved in Hirschsprung Associated Enterocolitis Susceptibility through an Altered Downstream Signaling
Source: Int J Mol Sci. 2021 Apr 7;22(8):3831. doi: 10.3390/ijms22083831 (PMC8067804; doi:10.3390/ijms22083831)
Supplement: Supplementary file 1 [file ijms-22-03831-s001.zip]

Archive with 23 entries (22 files):
- SupplementaryMethods_IJMS_Lantieri.docx
- __MACOSX/
- __MACOSX/._SupplementaryMethods_IJMS_Lantieri.docx
- TableS4_IJMS_Lantieri.docx
- __MACOSX/._TableS4_IJMS_Lantieri.docx
- FigureS3_IJMS_Lantieri.pptx
- __MACOSX/._FigureS3_IJMS_Lantieri.pptx
- FigureS5_IJMS_Lantieri.pptx
- __MACOSX/._FigureS5_IJMS_Lantieri.pptx
- TableS2_IJMS_Lantieri.docx
- __MACOSX/._TableS2_IJMS_Lantieri.docx
- FigureS6_IJMS_Lantieri.pptx
- __MACOSX/._FigureS6_IJMS_Lantieri.pptx
- FigureS4_IJMS_Lantieri.pptx
- __MACOSX/._FigureS4_IJMS_Lantieri.pptx
- TableS3_IJMS_Lantieri.docx
- __MACOSX/._TableS3_IJMS_Lantieri.docx
- FigureS2_IJMS_Lantieri.pptx
- __MACOSX/._FigureS2_IJMS_Lantieri.pptx
- TableS1_IJMS_Lantieri.xlsx
- __MACOSX/._TableS1_IJMS_Lantieri.xlsx
- FigureS1_IJMS_Lantieri.pptx
- __MACOSX/._FigureS1_IJMS_Lantieri.pptx
