# Supplementary material for: The OSMR Gene Is Involved in Hirschsprung Associated Enterocolitis Susceptibility through an Altered Downstream Signaling
Source: Int J Mol Sci. 2021 Apr 7;22(8):3831. doi: 10.3390/ijms22083831 (PMC8067804; doi:10.3390/ijms22083831)
Supplement: Supplementary file 1 [file ijms-22-03831-s001.zip › TableS1_IJMS_Lantieri.xlsx]

## Sheet: Sheet1
Table S1	WES filtered variants
CHROM:POS	ID	REF	ALT	Gene	AA	MAF			IMPACT	EFFECT			CONSTRAINS		SELECTION GROUP	SCORES#		FINAL RANKING
						cases	controls	gnomAD*		SIFT§	Polyphen2 HVAR§	MutationTaster§	GERP++ (RS)§	phastCons100way_vertebrate§		wes score°	biolocical score°	wes x bio°
chr19:17940842	rs3212780	G	A	JAK3	.	0.375	0	0.2805	MODIFIER	.	.	.	.	.	6_0 AND p_001	5	5	1
chr21:48069682	rs76937225	C	T	PRMT2	.	0.291667	0	0.03917	MODIFIER	D	.	N	-0.623	0	6_0	4.5	4	2
chr5:38884071	rs34675408	T	G	OSMR	p.His187Gln	0.291667	0	0.07041	MODERATE	T	B	P	-8.31	0	6_0	3.5	5	3-4
chr2:209190632^	rs999890	T	G	PIKFYVE	p.Ser1033Ala	0.291667	0	0.1404	MODERATE	T	B	P	-0.478	0.997	6_0	3.5	5	3-4
chr11:7059981^	rs61063081	G	A	NLRP14	p.Arg55Gln	0.333333	0	0.2068	MODERATE	T	P	P	2.23	0.001	6_0	4	4	5-6
chr11:7091569^	rs17280682	C	T	NLRP14	p.Leu1010Phe	0.333333	0	0.2073	MODERATE	T	B	P	4.13	0.901	6_0	4	4	5-6
chr2:209182548^	rs10497898	A	G	PIKFYVE	.	0.291667	0	0.1401	MODIFIER	.	.	.	.	.	6_0	3	5	7
chr2:209198000^	rs11885913	C	T	PIKFYVE	.	0.25	0	0.1135	MODIFIER	.	.	.	.	.	6_0	2.5	5	8
chr2:209190649^	rs999891	A	G	PIKFYVE	p.Arg1038Arg	0.291667	0	0.1403	LOW	.	.	.	.	.	6_0	2	5	9
chr17:72539019#	rs765996056	C	A,T	CD300C	p.Glu170*,p.Glu170Lys	0.0833333	0	0 C>A; 0.00002342 C>T	HIGH	T	B	D	-0.364	0	novel_high	2.5	4	10-11
chr19:8615589	rs4804311	A	G	MYO1F	.	0.291667	0	0.09309	LOW	.	.	.	.	.	6_0	2.5	4	10-11
chr2:173891420	.	C	A	RAPGEF4	p.His792Asn	0.0833333	0	0	MODERATE	D	D	D	5.42	1	novel_pred	3	3	12
chr6:106553073	rs759464517	C	A	PRDM1	p.Ser346Arg	0.0833333	0	2.345e-05	MODERATE	D	D	D	5.51	1	novel_pred	2	4	13-14
chr18:43246156	rs9960464	G	A	SLC14A2	p.Arg510Gln	0.583333	0.166667	0.4637	MODERATE	T	B	P	-11.7	0	p_001	2	4	13-14
chr2:209204319^	rs17699838	A	G	PIKFYVE	.	0.25	0	0.1179	MODIFIER	.	.	.	.	.	6_0	1.5	5	15-16
chr21:45649848	rs13052840	T	C	ICOSLG	p.Gln329Gln	0.875	0.375	0.7166	LOW	.	.	.	.	.	p_001	1.5	5	15-16
chr9:137541413	rs12554943	T	C	COL5A1	.	0.291667	0	0.1263	LOW	.	.	P	1.74	0	6_0	2.5	3	17-18
chr5:231111	rs1126417	T	C	SDHA	p.Pro297Pro	0.375	0.875	0.7592	LOW	.	.	.	.	.	p_001	2.5	3	17-18
chr16:9934691	rs9924016	G	A	GRIN2A	.	0.25	0	0.002122	MODIFIER	.	.	.	.	.	6_0	3.5	2	19
chr4:15980975	rs11725522	G	A	PROM1	.	0.0833333	0.541667	0.3061	LOW	.	.	.	.	.	p_001	1.5	4	20
chr2:31564244	rs139515054	A	G	XDH	p.Ile1179Thr	0.0833333	0	0.002966	MODERATE	D	D	D	5.48	1	novel_pred	2	3	21
chr8:24324340	.	T	C	ADAM7	p.Tyr140His	0.0833333	0	0	MODERATE	D	D	D	5.4	0.998	novel_pred	3	2	22-23
chr6:126210395	rs6919947	T	G	NCOA7	p.Ser399Ala	0.75	0.208333	0.5028	MODERATE	T	B	P	-7.76	0	p_001	3	2	22-23
chr11:2432666	rs34364959	C	T	TRPM5	p.Gly900Ser	0.25	0	0.098	MODERATE	T	B	P	-4.32	0.018	6_0	2.5	2	24
chr2:220082504	rs150221689	C	T	ABCB6	p.Arg192Gln	0.0833333	0	0.004298	MODERATE	D	P	D	5.67	1	novel_pred	1.5	3	25-26
chr4:6302816	rs35031397	C	G	WFS1	p.Leu432Val	0.0833333	0	0.004329	MODERATE	D	D	D	4.73	1	novel_pred	1.5	3	25-26
chr12:7649653	rs4883264	T	C	CD163	p.Gly285Gly	0.708333	1	0.7701	LOW	.	.	.	.	.	6_0	1	4	27
chr8:66619361	.	AAAGAACGA	AA	MTFR1	p.Arg215fs	0.0833333	0	4.677e-05	HIGH	.	.	.	.	.	novel_high	2	2	28-38
chr10:99644046	rs187123855	C	T	CRTAC1	p.Val517Met	0.0833333	0	0.0004539	MODERATE	D	P	D	5.67	0.99	novel_pred	2	2	28-38
chr11:111958677	rs11214077	A	G	SDHD	p.His50Arg	0.0833333	0	0.008927	MODERATE	D	P	A	4.9	1	novel_pred	2	2	28-38
chr13:28494372	rs192902098	C	A	PDX1	p.Pro33Thr	0.0833333	0	0.001916	MODERATE	D	D	D	5.47	1	novel_pred	2	2	28-38
chr1:12337667	rs12407578	C	T	VPS13D	p.Ser1341Leu	0.0833333	0	0.003915	MODERATE	D	D	D	5.91	1	novel_pred	2	2	28-38
chr1:1685804	rs149269930	T	A	NADK	p.Ile433Phe	0.0833333	0	0.0007459	MODERATE	D	D	D	5.66	1	novel_pred	2	2	28-38
chr20:61485507	rs141195716	C	T	TCFL5	p.Arg414His	0.0833333	0	0.003874	MODERATE	D	D	D	5.54	1	novel_pred	2	2	28-38
chr14:38064109	rs139801655	C	G	FOXA1	p.Gln23His	0.0833333	0	0.001326	MODERATE	D	P	D	2.89	1	novel_pred	2	2	28-38
chr14:47600951	rs201249340	A	T	MDGA2	p.Asp228Glu,p.Asp297Glu	0.0833333	0	0.001	MODERATE	D	D	D	2.98	1	novel_pred	2	2	28-38
chr7:130035205	.	GAAAAAAAAG	GAAAAAAAAAG	CEP41	.	0.458333	0.0416667	0.3498	MODIFIER	.	.	.	.	.	p_001	2	2	28-38
chr8:118819578	rs7837891	C	T	EXT1	p.Glu587Glu	0.625	0.125	0.4174	LOW	.	.	.	.	.	p_001	2	2	28-38
chr5:150518988	rs2228458	G	A	ANXA6	p.Leu44Leu	0.375	0.0416667	0.2299	LOW	.	.	.	.	.	p_001	1	3	39
chr2:114392640†	.	CGG	CG	RABL2A	p.Ala78fs	0.0833333	0	0.01462	HIGH	.	.	.	.	.	novel_high	1.5	2	40-47
chr2:197943489	rs61752172	T	G	ANKRD44	p.Lys522Gln	0.0833333	0	0.005304	MODERATE	D	D	D	5.25	1	novel_pred	1.5	2	40-47
chr7:5336713	rs144364439	C	T	SLC29A4	p.Arg256Cys	0.0833333	0	0.006225	MODERATE	D	P	D	3.75	0.999	novel_pred	1.5	2	40-47
chr9:86292683	rs146724128	C	A	UBQLN1	p.Gly355Val	0.0833333	0	0.007539	MODERATE	D	D	D	6.04	1	novel_pred	1.5	2	40-47
chr6:28497339	rs115051243	G	A	GPX5	p.Val67Ile	0.0833333	0	0.006882	MODERATE	D	D	D	2.84	1	novel_pred	1.5	2	40-47
chr11:35827958	rs61881297	A	G	TRIM44	.	0.25	0	0.179	MODIFIER	.	.	.	.	.	6_0	1.5	2	40-47
chr7:122000900	rs45489900	C	T	CADPS2	.	0.25	0	0.1484	MODIFIER	.	.	.	.	.	6_0	1.5	2	40-47
chr11:72408657	rs2291289	C	T	ARAP1	p.Leu925Leu	0.208333	0.708333	0.4538	LOW	.	.	.	.	.	p_001	1.5	2	40-47
chr19:38875072#	rs62123481	G	C,A	GGN	p.Gln647*,p.Gln647Glu	0.125	0	0.007188 G>C; 0.01154 G>A	HIGH	D	D	D	4.59	1	novel_high AND novel_pred	3	1	48-51
chr10:486922	.	C	A	DIP2C	p.Ala95Ser	0.0833333	0	0	MODERATE	D	D	D	4.46	1	novel_pred	3	1	48-51
chr19:30934738	rs200358598	G	A	ZNF536	p.Arg90Gln	0.125	0	2.362e-05	MODERATE	D	D	D	5.67	1	novel_pred	3	1	48-51
chr14:24033027	rs12897422	G	A	AP1G2	p.Ser377Phe	0	0.333333	0.1408	MODERATE	D	D	P	4.71	1	p_001	3	1	48-51
chr19:48735017†	.	CTTT	CTTTTT	CARD8	p.Val148fs	0.0833333	0	0.05638	HIGH	.	.	.	.	.	novel_high	0.5	5	52
chr4:186366177†	rs35715260	TGT	TT	C4orf47	p.Val259fs	0.125	0	0.01314	HIGH	.	.	.	.	.	novel_high	2.5	1	53-55
chr9:116810204	rs12378906	G	A	ZNF618	p.Gln426Gln	0.291667	0	0.07355	LOW	.	.	.	.	.	6_0	2.5	1	53-55
chr9:116812084	rs7856141	C	T	ZNF618	p.Asn834Asn	0.291667	0	0.07592	LOW	.	.	.	.	.	6_0	2.5	1	53-55
chr3:9959713	rs4686383	C	T	IL17RC	p.Thr149Thr	0.25	0	0.214	LOW	.	.	.	.	.	6_0	0.5	4	56
chr19:20308149	rs184976796	C	G	ZNF486	p.Tyr210*	0.0833333	0	0.006242	HIGH	.	.	D	0.814	0	novel_high	2	1	57-59
chr12:85674229	rs145944049	C	T	ALX1	p.Arg64Cys	0.0833333	0	0.002342	MODERATE	D	D	D	4.51	1	novel_pred	2	1	57-59
chr2:65298646	.	GAACAACAACT	GAACAACT	CEP68	p.Thr142del	0.0416667	0.375	0.1153	MODERATE	.	.	.	.	.	p_001	2	1	57-59
chr13:110866265	rs9521650	G	A	COL4A1	.,.	0.25	0	0.1585	LOW	.	.	.	.	.	6_0	0.5	3	60
chr22:43933284†	rs3833393	CCTG	CG	EFCAB6	p.Gln1340fs	0.0833333	0	0.01019	HIGH	.	.	.	.	.	novel_high	1.5	1	61-66
chr5:26885797	rs34490509	T	C	CDH9	p.Glu603Gly	0.0833333	0	0.007811	MODERATE	D	P	D	5.89	1	novel_pred	1.5	1	61-66
chr19:33293948	rs35110475	G	A	TDRD12	p.Ala818Thr	0.25	0	0.1521	MODERATE	T	B	P	-2.86	0.013	6_0	1.5	1	61-66
chr6:84234144	rs3812141	C	T	PRSS35	p.Ser328Ser	0.291667	0	0.1563	LOW	.	.	.	.	.	6_0	1.5	1	61-66
chr9:104170350	rs1047968	A	G	ZNF189	p.Thr100Thr	0.25	0	0.1073	LOW	.	.	.	.	.	6_0	1.5	1	61-66
chr9:135538050	rs35918594	C	T	DDX31	p.Ala141Ala	0.25	0	0.1112	LOW	.	.	.	.	.	6_0	1.5	1	61-66
chr1:85488030	rs2028304	G	A	MCOLN3	p.Leu383Leu	0.75	1	0.8527	LOW	.	.	.	.	.	6_0	0.5	2	67
chr13:77738664	rs2274547	A	G	MYCBP2	p.Leu2158Leu	0.25	0	0.1718	LOW	.	.	.	.	.	6_0	0.5	1	68-70
chr14:75245368	rs57404741	C	T	YLPM1	p.Leu364Leu	0.25	0	0.1326	LOW	.	.	.	.	.	6_0	0.5	1	68-70
chr7:148979323	rs61735518	C	T	ZNF783	p.Ala510Ala	0.25	0	0.1553	LOW	.	.	.	.	.	6_0	0.5	1	68-70
chr16:9943666	rs2229193	C	T	GRIN2A	p.Leu425Leu	0.25	0	0.2835	LOW	.	.	.	.	.	6_0	0	2	71
cases are HAEC patients, controls are HSCR-only patients
* gnomAD database, Non Finnish European controls panel
§ Variant effect prediction based on annotation with the dbNSFP database. SIFT_pred: D: Deleterious, T: tolerated; Polyphen2_HVAR_pred: D: Probably damaging, P: possibly damaging, B: benign; MutationTaster_pred: A: disease_causing_automatic (known to be deleterious), D: disease_causing (probably deleterious), N: polymorphism (probably harmless), P: polymorphism_automatic (known to be harmless) . …
° wes scores: based on the difference between cases and controls and the gnomAD database as detailed in supplementary methods. Biological score: a score arbitrarly assigend based on the protein function described in literature and in genetic databases, where the gene biological relevance on HAEC is codes as: 5: very likely, 4: likely, 3: possible, 2: unlikely, and 1: none or unknown. The ranking …
# Variants for which more than one alternative allele was present in the dataset and/or which have been selected with two approaches. The WES relevance score has been calculated for each alternative allele and filtering approach and the highest score obtained wass assigned to the protein in the whole
^ variants in LD with other selected variants
† based on the updated frequency reported for Non Finnish European ontrols on gnomAD v2.1.1 (October 17, 2018) these variants would have not filtered
